# Supplementary material for: Synergisms of genome and metabolism stabilizing antitumor therapy (GMSAT) in human breast and colon cancer cell lines: a novel approach to screen for synergism
Source: BMC Cancer. 2020 Jul 2;20:617. doi: 10.1186/s12885-020-07062-2 (PMC7331156; doi:10.1186/s12885-020-07062-2)
Supplement: Supplementary file 1 — Additional file 1. Combination experiments, MCF-7 dose-respond-curves, HT-29 dose respond curves, MDA-MB dose respond curves and MDIS (minimalistic drug interaction screening). In this file all data concerning the combination experiments, the dose respond curves of the three cell lines and the MDIS can be found. [file 12885_2020_7062_MOESM1_ESM.xlsx]

## Sheet: Combinatory experiments 
	Combination experiments: Cells were seeded into a 96 well plate at a density of 1.5 (HT-29 and MDA-MB) and 0.5 x 10^4/well (MCF-7), incubated 24 hours to a confluence of 50 %, then incubated with increasing concentrations of 2 compounds and their respective combination. Then, viability was assessed using MTT assay and/or protein mass was assessed using SRB assay. CI-Values were calculated by Comp…
Combination:	Cell-line / Assay	Concentration	biological replicates									Concentration	Mean		Mean Combination	standard deviation			Combination Index (Compu-Syn)
			1			2			3
PX-478 & Nutlin-3	MCF-7		PX-478	Nutlin-3	PX + Nutlin	PX-478	Nutlin-3	PX + Nutlin	PX-478	Nutlin-3	PX + Nutlin		PX-478	Nutlin-3	PX + Nutlin	PX-478	Nutlin-3	PX + Nutlin
		0,125 EC50	105.663	93.3061	65.4355	87.7623	77.1222	69.7582	85.0056	82.7413	62.043	0,125 EC50	92.8103	84.3899	65.7456	11.2158	8.21693	3.86693		0.55701
	SRB	0,25 EC50	81.8239	71.8248	55.4108	87.4428	82.6595	50.0067	70.4978	67.5281	44.2425	0,25 EC50	79.9215	74.0041	49.8867	8.63118	7.79757	5.58512		0.53466
		0,5 EC50	70.3727	57.6691	43.2932	75.4074	50.1209	41.6723	50.8644	55.8336	35.8597	0,5 EC50	65.5482	54.5412	40.2751	12.9633	3.93658	3.90872		0.70115
		EC50	46.8457	47.8097	37.2343	48.3545	41.3298	30.7119	33.1422	46.8298	33.2725	EC50	42.7808	45.3231	33.7396	8.38128	3.49288	3.28621		1.04028
		2 EC50	17.1768	41.6407	26.6589	22.5796	50.5776	25.6884	15.42	37.7226	15.8859	2 EC50	18.3921	43.3136	22.7444	3.73132	6.58875	5.95941		1.17847
		4 EC50	9.99375	34.1498	17.3503	12.3549	33.2807	20.8932	18.2869	26.9595	18.3697	4 EC50	13.5452	31.4633	18.8711	4.27276	3.92459	1.82389		1.85628
		8 EC50	10.4102	15.9733	5.28771	10.3312	15.1276	5.36602	11.7713	16.8173	7.81359	8 EC50	10.8376	15.9727	6.15578	0.809628	0.844868	1.43625		1.07903
Combination:	Cell-line / Assay	Concentration	biological replicates									Concentration	Mean		Mean Combination	standard deviation			Combination Index (Compu-Syn)
			1			2			3
PX-478 & Nutlin-3	MCF-7		PX-478	Nutlin-3	PX + Nutlin	PX-478	Nutlin-3	PX + Nutlin	PX-478	Nutlin-3	PX + Nutlin		PX-478	Nutlin-3	PX + Nutlin	PX-478	Nutlin-3	PX + Nutlin
		0,125 EC50	108.756	87.9476	66.6944	105.843	93.8226	66.9002	98.3247	82.1026	74.956	0,125 EC50	104.308	87.9576	69.5169	5.38241	5.86	4.71154		0.3314
	MTT	0,25 EC50	89.0283	70.2366	55.663	91.7333	69.7643	60.0741	83.8153	73.5156	66.0366	0,25 EC50	88.1923	71.1722	60.5913	4.02466	2.04317	5.20609		0.47764
		0,5 EC50	71.3238	57.9402	48.5787	71.0904	58.3079	50.5272	72.1978	66.0366	59.6102	0,5 EC50	71.5373	60.7616	52.9054	0.583799	4.57202	5.88776		0.7387
		EC50	55.2886	48.5787	40.634	59.2065	51.5296	40.5506	61.5776	59.3055	56.7849	EC50	58.6909	53.1379	45.9898	3.17604	5.54135	9.34885		1.18001
		2 EC50	26.9614	48.7811	29.9568	27.1531	48.1882	31.1946	32.3095	58.8346	45.7603	2 EC50	28.808	51.9346	35.6373	3.03393	5.98294	8.78862		1.67345
		4 EC50	18.7668	43.4678	11.8917	18.1099	44.5603	13.8669	27.4731	60.2196	24.7637	4 EC50	21.4499	49.4159	16.8408	5.22653	9.37223	6.9322		1.53574
		8 EC50	10.3698	13.764	2.32773	8.97211	16.2059	1.83779	14.659	26.9797	4.54279	8 EC50	11.3336	18.9832	2.90277	2.96341	7.03201	1.44127		0.76873
Combination:	Cell-line / Assay	Concentration	biological replicates									Concentration	Mean		Mean Combination	standard deviation			Combination Index (Compu-Syn)
			1			2			3
Prima-1-Met & YM-155	MCF-7		Prima-1-Met	YM-155	Prima + YM	Prima-1-Met	YM-155	Prima + YM	Prima-1-Met	YM-155	Prima + YM		Prima-1-Met	YM-155	Prima + YM	Prima-1-Met	YM-155	Prima + YM
		0,125 EC50	105.398	111.595	93.048	105.252	108.478	90.0509	103.604	107.773	97.9232	0,125 EC50	104.751	109.282	93.674	0.996423	2.03404	3.97332		0.33915
	MTT	0,25 EC50	99.2452	108.251	84.2648	104.766	106.313	84.1736	97.0069	96.1365	92.5632	0,25 EC50	100.339	103.567	87.0005	3.9937	6.50749	4.81761		0.55506
		0,5 EC50	89.9271	96.4364	81.6343	92.6139	96.591	75.0262	85.1874	87.982	79.2319	0,5 EC50	89.2428	93.6698	78.6308	3.76022	4.92641	3.34483		0.95613
		EC50	63.2655	71.9595	34.8205	64.1554	71.3584	37.1552	60.8613	64.7095	30.946	EC50	62.7607	69.3425	34.3072	1.70409	4.02352	3.13623		1.18898
		2 EC50	9.71944	37.4956	-1.38212	8.96178	40.1601	-0.804262	3.68787	34.7484	-1.44308	2 EC50	7.45636	37.468	-1.20982	3.28552	2.70595	0.352544		0.34633
		4 EC50	-1.82797	26.1266	-1.42671	-1.11359	28.3613	-0.760072	-1.67214	20.4551	-1.80957	4 EC50	-1.5379	24.981	-1.33212	0.375629	4.07571	0.531106		0.69266
		8 EC50	-2.36298	18.8147	-0.847107	-1.46712	22.484	-0.31817	-1.99282	13.4916	-0.481026	8 EC50	-1.94097	18.2634	-0.548768	0.450178	4.52145	0.270897		1.38532
Combination:	Cell-line / Assay	Concentration	biological replicates									Concentration	Mean		Mean Combination	standard deviation			Combination Index (Compu-Syn)
			1			2			3
Dichloroacetate & NHI-2	MCF-7		DCA	NHI-2	DCA + NHI	DCA	NHI-2	DCA + NHI	DCA	NHI-2	DCA + NHI		DCA	NHI-2	DCA + NHI	DCA	NHI-2	DCA + NHI
		0,125 EC50	74.0615	88.9496	88.4578	95.4613	86.7673	76.7472	82.4875	98	87.2	0,125 EC50	84.0035	91.2389	84.135	10.7801	5.95605	6.42885		1.51
	SRB	0,25 EC50	75.029	90.4249	67.8033	87.4707	80.0505	66.9473	79.477	88.7	74.7	0,25 EC50	80.6589	86.3918	69.8169	6.30448	5.55902	4.25051		1.39
		0,5 EC50	56.7434	55.7548	28.0926	67.0147	50.8712	26.3165	58.9197	51.4	26.4	0,5 EC50	60.8926	52.6753	26.9363	5.41241	2.68	1.00219		0.61
		EC50	34.7813	22.806	10.0199	47.8372	25.1053	8.58864	36.1259	30.4	7.6	EC50	39.5815	26.1038	8.73618	7.1812	3.89422	1.21667		0.46
		2 EC50	9.82005	10.8805	1.90562	12.785	11.4515	2.31233	6.19302	12.85	2.2	2 EC50	9.59935	11.7273	2.13932	3.30153	1.01331	0.210033		0.33
		4 EC50	2.56385	3.62683	0.922076	5.22054	4.0741	0.990997	1.63427	5.65	1	4 EC50	3.13955	4.45031	0.971024	1.86116	1.06276	0.042629		0.39
		8 EC50	0.532121	9.40517	5.34804	1.91775	9.46953	4.62465	1.72028	6	7	8 EC50	1.39005	8.29157	5.65756	0.749521	1.98481	1.21755		2.65
Combination:	Cell-line / Assay	Concentration	biological replicates									Concentration	Mean		Mean Combination	standard deviation			Combination Index (Compu-Syn)
			1			2			3
Dichloroacetate & NHI-2	MCF-7		DCA	NHI-2	DCA + NHI	DCA	NHI-2	DCA + NHI	DCA	NHI-2	DCA + NHI		DCA	NHI-2	DCA + NHI	DCA	NHI-2	DCA + NHI
		0,125 EC50	99.238	90.5717	73.8065	99.7233	87.6672	81.2107	112.186	102.437	75.1952	0,125 EC50	103.716	93.5585	76.7375	7.33939	7.82457	3.93565		0.51
	MTT	0,25 EC50	84.1032	77.32	62.0302	97.9583	89.3948	68.3872	96.2892	94.3656	72.7329	0,25 EC50	92.7836	87.0268	67.7167	7.5636	8.76604	5.38276		0.8
		0,5 EC50	72.8362	61.1914	31.8634	84.029	66.9085	43.2509	77.6887	71.3595	44.8192	0,5 EC50	78.1846	66.4864	39.9779	5.61286	5.09714	7.0709		0.88
		EC50	58.1218	37.7421	10.9624	61.5608	44.2622	13.9072	63.9364	54.3734	15.7649	EC50	61.2064	45.4592	13.5448	2.92346	8.38001	2.42166		0.87
		2 EC50	15.7444	19.1533	0.599747	21.1086	23.68	0	21.1412	24.7888	0	2 EC50	19.3314	22.5407	0.199916	3.10649	2.98551	0.346264		0.27
		4 EC50	0.0210205	3.74244	0	2.2659	0	0	2.77376	5.59087	0	4 EC50	1.68689	3.1111	0	1.46487	2.8484	0		0.17
		8 EC50	-0.483473	9.08605	0	2.3136	0	0	0.722577	0	0	8 EC50	0.850902	3.02868	0	1.40294	5.24584	0		0.34
Combination:	Cell-line / Assay	Concentration	biological replicates									Concentration	Mean		Mean Combination	standard deviation			Combination Index (Compu-Syn)
			1			2			3
Metformin & Dichloroacetate	MCF-7		Metformin	DCA	Metformin + DCA	Metformin	DCA	Metformin + DCA	Metformin	DCA	Metformin + DCA		Metformin	DCA	Metformin + DCA	Metformin	DCA	Metformin + DCA
		0,125 EC50	106.062	95.2242	81.5982	95.1315	97.9067	80.2413	100	88.1229	79.9639	0,125 EC50	100.398	93.7513	80.6011	5.47602	5.05548	0.874547		0.509
	MTT	0,25 EC50	87.7536	76.4424	61.3433	85.7918	83.4969	59.8541	88.2262	77.0204	64.2138	0,25 EC50	87.2572	78.9866	61.8037	1.29087	3.91674	2.216		0.603
		0,5 EC50	82.7556	67.3935	42.3511	87.0727	72.4494	44.3235	80.7901	73.6122	48.8252	0,5 EC50	83.5395	71.1517	45.1666	3.21381	3.30623	3.31838		0.83
		EC50	75.6006	53.9253	18.1505	77.0925	58.5732	21.7482	79.7573	61.5802	27.0333	EC50	77.4835	58.0262	22.3106	2.10573	3.85664	4.46806		0.928
		2 EC50	75.2324	15.783	17.94	72.9297	18.0656	19.2398	74.2835	27.653	18.2546	2 EC50	74.1485	20.5005	18.4781	1.15725	6.29846	0.6781		1.62851
		4 EC50	50.5583	-0.10522	2.94616	49.9807	1.04071	3.49572	57.7072	5.18978	5.39633	4 EC50	52.7487	2.04175	3.94607	4.30386	2.78582	1.28567		4.88974
Combination:	Cell-line / Assay	Concentration	biological replicates									Concentration	Mean		Mean Combination	standard deviation			Combination Index (Compu-Syn)
			1			2			3
3-Bromopyruvate & Nutlin-3	MCF-7		3-Bromopyruvate	Nutlin-3	3-Bromopyruvate + Nutlin-3	3-Bromopyruvate	Nutlin-3	3-Bromopyruvate + Nutlin-3	3-Bromopyruvate	Nutlin-3	3-Bromopyruvate + Nutlin-3		3-Bromopyruvate	Nutlin-3	3-Bromopyruvate + Nutlin-3	3-Bromopyruvate	Nutlin-3	3-Bromopyruvate + Nutlin-3
		0,125 EC50	116.79	84.4782	86.2113	117.671	84.3184	83.747	117.676	86.2554	85.6387	0,125 EC50	117.379	85.0174	85.199	0.510266	1.07518	1.28968		1.54761
	MTT	0,25 EC50	108.22	66.052	74.1942	108.383	70.7074	78.8536	111.408	73.1733	72.3496	0,25 EC50	109.337	69.9775	75.1325	1.79525	3.61631	3.35199		1.28027
		0,5 EC50	97.4251	59.5163	62.8096	104.89	60.8384	63.5566	98.3487	61.4987	61.6271	0,5 EC50	100.221	60.6178	62.6644	4.06966	1.0094	0.972895		1.25147
		EC50	79.214	50.1978	51.6358	90.998	52.8609	52.9063	63.4308	52.8048	52.0225	EC50	77.881	51.9545	52.1882	13.8318	1.52161	0.651263		1.50469
		2 EC50	34.3457	51.7158	38.4802	63.7296	53.1077	50.7269	10.9135	53.8812	11.6168	2 EC50	36.3296	52.9015	33.608	26.4639	1.09733	20.0051		1.49218
		4 EC50	3.52698	46.9511	5.12745	13.8765	47.5975	7.96115	2.15387	48.0025	2.13635	4 EC50	6.5191	47.517	5.07498	6.40854	0.5303	2.91276		0.72411
		8 EC50	2.66175	14.6524	4.70579	0.222412	14.0839	2.24534	2.11369	19.1886	3.00573	8 EC50	1.66595	15.975	3.31896	1.27982	2.79754	1.25978		1.11614
Combination:	Cell-line / Assay	Concentration	biological replicates									Concentration	Mean			standard deviation			Combination Index (Compu-Syn)
			1			2			3
Nutlin-3 & PX-478	HT-29		Nutlin-3	PX-478	Nutlin-3 + PX-478	Nutlin-3	PX-478	Nutlin-3 + PX-478	Nutlin-3	PX-478	Nutlin-3 + PX-478		Nutlin-3	PX-478	Nutlin-3 + PX-478	Nutlin-3	PX-478	Nutlin-3 + PX-478
		0,6 IC50	53.294	58.2008	4.4298	40.8694	51.2921	15.3517	22.5745	66.1697	10.2268	0,6 IC50	38.9126	58.5542	10.0028	8.20206	6.0743	2.4704		1.06683
	MTT	1 IC50	19.9682	45.7974	-1.29487	13.606	40.356	-1.23224	16.5897	50.861	0.839983	1 IC50	16.7213	45.6714	0.01	1.43853	4.28875	0.863421		0.63356
		2 IC50	-1.43117	1.22671	-1.29487	-1.28359	-0.56478	-1.12956	0.776984	7.13986	0.839983	2 IC50	0.001	2.6006	0.001	0.861345	3.16203	0.82412		0.78125
Combination:	Cell-line / Assay	Concentration	biological replicates									Concentration	Mean			standard deviation			Combination Index (Compu-Syn)
			1			2			3
PRIMA-1met & NHI-2	HT-29		PRIMA-1met	NHI-2	PRIMA-1met + NHI-2	PRIMA-1met	NHI-2	PRIMA-1met + NHI-2	PRIMA-1met	NHI-2	PRIMA-1met + NHI-2		PRIMA-1met	NHI-2	PRIMA-1met + NHI-2	PRIMA-1met	NHI-2	PRIMA-1met + NHI-2
		0,125 IC50	98.12	106.03	92.07	95.75	94.29	87.09	118.61	122.34	112.7	0,6 IC50	104.16	107.55	97.29	10.27	11.51	11.09		0.6016
	MTT	0,25 IC	91.84	99.66	80.94	85.95	95.75	70.57	109.71	104.76	89.88	1 IC50	95.84	100.06	80.46	10.1	3.69	7.89		0.73549
		0,5 IC50	80.11	74.57	59.88	76.34	84.09	59.4	100.66	91.28	64.58	2 IC50	85.71	83.31	61.29	10.69	6.85	2.34		1.18375
		1 IC50	76.38	46.8	27.3	72.29	35.49	29.29	85.86	47.67	17.64		78.17	43.32	24.75	5.68	5.55	5.09		1.65698
		2 IC50	1.27	15.75	6.84	1.33	18.24	8.68	0.77	18.86	14.17		1.12	17.62	9.9	0.25	1.34	3.12		2.58404
Combination:	Cell-line / Assay	Concentration	biological replicates									Concentration	Mean			standard deviation			Combination Index (Compu-Syn)
			1			2			3
PRIMA-1met & NHI-2	HT-29	0,6 IC50	PRIMA-1met	NHI-2	PRIMA-1met + NHI-2	PRIMA-1met	NHI-2	PRIMA-1met + NHI-2	PRIMA-1met	NHI-2	PRIMA-1met + NHI-2		PRIMA-1met	NHI-2	PRIMA-1met + NHI-2	PRIMA-1met	NHI-2	PRIMA-1met + NHI-2
		1 IC50	98.678	96.4353	70.8215	72.2471	76.8147	59.1888	92.0037	92.6363	80.2202	0,6 IC50	87.643	88.6288	70.0769	8.47461	6.7161	8.58782		0.75
	SRB	1,5 IC50	93.1775	92.6582	50.8026	76.6252	73.498	23.9181	83.1954	87.5293	49.7892	1 IC50	84.3327	84.5618	41.5033	3.39717	6.03775	10.7868		0.49
			69.3815	66.1945	8.49858	63.5479	68.5324	17.2279	75.4646	72.1146	17.6011	1,5 IC50	69.4647	68.9472	14.4425	4.86501	1.59989	1.40926		0.24
Combination:	Cell-line / Assay	Concentration	biological replicates									Concentration	Mean			standard deviation			Combination Index (Compu-Syn)
			1			2			3
PRIMA-1met & NHI-2	HT-29		Nutlin-3	PRIMA-1met	Nutlin-3 + PRIMA-1met	Nutlin-3	PRIMA-1met	Nutlin-3 + PRIMA-1met	Nutlin-3	PRIMA-1met	Nutlin-3 + PRIMA-1met		Nutlin-3	PRIMA-1met	Nutlin-3 + PRIMA-1met	Nutlin-3	PRIMA-1met	Nutlin-3 + PRIMA-1met
		0,4 IC50	93.058	90.35	83.013	111.153	110.633	94.67	96.568	96.543	86.546	0,4 IC50	100.26	99.1753	88.0763	9.59576	10.3946	5.97728		0.89342
	SRB	0,6 IC50	87.395	73.634	70.556	94.177	97.868	78.942	75.623	84.667	60.115	0,6 IC50	85.7317	85.3897	69.871	9.38817	12.1332	9.43217		0.96494
		1 IC50	65.928	81.807	49.261	62.121	86.273	50.448	63.522	78.83	43.33	1 IC50	63.857	82.3033	47.6797	1.92548	3.74624	3.81339		1.2595
		1,6 IC50	47.784	78.951	37.125	32.77	83.102	37.346	10.986	72.742	31.003	1,6 IC50	30.5133	78.265	35.158	18.5025	5.21396	3.60003		1.77227
Combination:	Cell-line / Assay	Concentration	biological replicates									Concentration	Mean			standard deviation			Combination Index (Compu-Syn)
			1			2			3
Dichloroacetate & NHI-2	MDA-MB-231		DCA	NHI-2	DCA + NHI	DCA	NHI-2	DCA + NHI	DCA	NHI-2	DCA + NHI		DCA	NHI-2	DCA + NHI	DCA	NHI-2	DCA + NHI
		0,6 IC50	37.8029	102.585	10.0162	36.4985	84.5697	15.5786	34.4238	93.0176	12.4512	0,6 IC50	36.2418	93.3907	12.682	0.923466	4.07315	1.42302		0.615318
	MTT
Combination:	Cell-line / Assay	Concentration	biological replicates									Concentration	Mean			standard deviation			Combination Index (Compu-Syn)
			1			2			3
Nutlin-3 & PX-478	MDA-MB-231		Nutlin-3	PX-478	Nutlin-3 + PX-478	Nutlin-3	PX-478	Nutlin-3 + PX-478	Nutlin-3	PX-478	Nutlin-3 + PX-478		Nutlin-3	PX-478	Nutlin-3 + PX-478	Nutlin-3	PX-478	Nutlin-3 + PX-478
		0,6 IC50	99.3007	83.0769	18.4615	99.3679	83.4387	9.29204	96.7142	83.8876	18.9232	0,6 x IC50	98.4609	83.4677	15.5589	1.10131	0.205104	3.99098		0.616
	MTT
Combination:	Cell-line / Assay	Concentration	biological replicates									Concentration	Mean			standard deviation			Combination Index (Compu-Syn)
			1			2			3
DCA & PRIMA-1met	MDA-MB-231		DCA	PRIMA-1met	DCA & PRIMA-1met	DCA	PRIMA-1met	DCA & PRIMA-1met	DCA	PRIMA-1met	DCA & PRIMA-1met		DCA	PRIMA-1met	DCA & PRIMA-1met	DCA	PRIMA-1met	DCA & PRIMA-1met
		0,6 IC50	30.6947	102.585	24.5557	33.3828	84.5697	9.34718	31.4941	93.0176	13.7695	0,6 IC50	31.8572	93.3907	15.8908	0.818279	4.07315	2.72593		0.783657
	SRB

## Sheet: MCF-7 dose response data
	MCF-7 dose-respond-curves: MCF-7-cells were seeded into a 96 well plate at a density of 0.5 x 104/well, incubated 24 hours to a confluence of 50%, then incubated with increasing concentrations of the 14 selected drugs for 48 hours. Then, viability was assessed using the MTT-Assay
											Viability in % of Control
			Viability in % of Control
	Compound	Concentration in	biological replicates							Concentration in µM	Mean	Standard deviation
			1	2	3	4	5	6
	Prima-1Met	µM
		0.3	102.004	102.139	104.894						103.012	1.63078
		1	101.353	102.229	105.949						103.177	2.44043
		3	87.3035	87.3545	91.4601						88.706	2.38522
		10	67.0205	71.2178	73.2289						70.4891	3.16766
		30	35.0144	40.9277	39.4531						38.4651	3.07796
		100	-5.64449	-3.60597	-7.37246						-5.54097	1.88538
		300	-5.73753	-4.14686	-8.04414						-5.97618	1.95957
			Viability in % of Control
	Compound	Concentration in	biological replicates							Concentration in µM	Mean	Standard deviation
			1	2	3	4	5	6
	Nutlin-3	µM
		0.01				100.492	109.188	96.9927			102.224	6.27974
		0.03				91.6596	100.025	93.2426			94.9756	4.44358
		0.1	86.7235	93.7233	91.2682						90.5717	3.55151
		0.3	90.1492	97.1658	97.985						95.1	4.30706
		1	85.7318	88.7921	91.652						88.7253	2.96065
		3	57.0644	55.2043	63.0577						58.4422	4.10397
		10	36.1498	35.5727	34.8473						35.5233	0.652674
		30	31.4621	28.6876	32.8322						30.994	2.11157
		100	-1.98328	-4.71408	-6.98865						-4.562	2.50614
		300	-3.87641	-5.17928	-5.74124						-4.93231	0.956631
			Viability in % of Control
	Compound	Concentration in	biological replicates							Concentration in µM	Mean	Standard deviation
			1	2	3	4	5	6
	SJ172550	µM
		0.03				81.3344	96.5063	96.914			91.5849	8.87956
		0.1			95.3356	96.452	92.5981	92.9864			94.343	1.85457
		0.3			96.7008	100.051	83.7158	81.8768			90.5862	9.12934
		1	82.9495	85.2583	88.5097						85.5725	2.79336
		3	83.7838	87.3597	72.0137						81.0524	8.02937
		10	61.9884	70.835	56.5415						63.1216	7.21381
		30	25.906	32.8186	26.2799						28.3348	3.88757
		100	6.50908	7.98376	7.50853						7.33379	0.752709
		200	10.4719	7.41065	8.07736						8.6533	1.60984
			Viability in % of Control
	Compound	Concentration in	biological replicates							Concentration in µM	Mean	Standard deviation
			1	2	3	4	5	6
	YM155	µM
		0.3	108.02		94.09						101.055	9.85033
		1	104.775	97.4013	92.7108						98.2955	6.08138
		3	40.5356	51.9654	29.7283						40.7431	11.12
		10	9.51065	12.441	10.7263						10.8926	1.47225
		30	5.73633	8.86663	7.96794						7.52363	1.61175
		100	-0.680019			0.575993	0.450008	0.0611427			0.101781	0.565391
		300	-2.71815			-0.422395	0.204549	-1.16171			-1.02443	1.25968
			Viability in % of Control
	Compound	Concentration in	biological replicates							Concentration in µM	Mean	Standard deviation
			1	2	3	4	5	6
	6-Shogaol	µM
		0.03	93.6753	95.7957	93.7719						94.4143	1.19731
		0.1	96.6577	92.3612	91.5276						93.5155	2.75295
		0.3	94.9094	87.0318	91.5276						91.1563	3.95188
		1	90.3844	87.7424	89.0588						89.0619	1.32098
		3	93.2639	89.6373	88.9466						90.6159	2.31909
		10	88.019	93.9008	90.4054						90.7751	2.95827
		30	78.8662	81.1103	85.1312						81.7025	3.1742
		100	57.1667	57.1873	60.7799						58.378	2.08017
		300	26.7258	25.9215	30.0323						27.5599	2.17859
		1000	-2.78956	-2.02813	-3.85748						-2.89172	0.918947
			Viability in % of Control
	Compound	Concentration in	biological replicates							Concentration in µM	Mean	Standard deviation
			1	2	3	4	5	6
	Pictilisib	µM
		0.0003				90.3844	88.9267	92.5375			90.6162	1.81653
		0.001				96.1435	90.94	95.9041			94.3292	2.93752
		0.003				90.8986	89.9926	92.0887			90.9933	1.05123
		0.01	93.4822	85.6404	80.2048						86.4425	6.67497
		0.03	83.5752	87.8373	82.5939						84.6688	2.78754
		0.1	66.3683	65.868	68.942						67.0594	1.64941
		0.3	52.707	43.7077	42.7759						46.3969	5.48459
		1	29.8688	32.6276	26.2799						29.5921	3.18288
		3	22.986	26.8009	22.1843						23.9904	2.46676
		10	22.1517	25.7502	19.1126						22.3382	3.32272
		30	23.9246	27.8516	20.1365						23.9709	3.85776
			Viability in % of Control
	Compound	Concentration in	biological replicates							Concentration in µM	Mean	Standard deviation
			1	2	3	4	5	6
	InoC2PAF	µM
		0.1	96.0307	87.4997	107.973						97.1679	10.2842
		0.3	103.647	99.8643	107.874						103.795	4.00666
		1	104.066	103.702	100.983						102.917	1.68463
		3	86.4578	90.9817		91.54	92.334				90.3284	2.63934
		10	31.9555	35.0564		57.1246	57.1029				45.3098	13.6886
		30	13.4387	10.6823		20.4085	21.4058				16.4838	5.24593
		100	-2.42289	-2.74828	-3.47013						-2.88043	0.535983
			Viability in % of Control
	Compound	Concentration in	biological replicates							Concentration in µM	Mean	Standard deviation
			1	2	3	4	5	6
	PX-478	µM
		0.3	122.799	113.027	102.165						112.663	10.3216
		1	100.767	104.036	96.816						100.54	3.6153
		3	86.4556	90.2499	116.588						97.7646	16.4119
		10	62.1691	58.1825	62.2383						60.8633	2.3219
		30	37.1887	29.9113	38.8363						35.3121	4.74924
		100	4.66214	2.93868	3.97198						3.8576	0.867406
		300	5.87647	3.93766	6.83754						5.55056	1.47715
		1000	3.01413	1.24041	0.915386						1.72331	1.12963
			Viability in % of Control
	Compound	Concentration in	biological replicates							Concentration in µM	Mean	Standard deviation
			1	2	3	4	5	6
	Dichloroacetate	µM
		100	104.934	111.308	100.288						105.51	5.53265
		300	105.384	111.866	105.086						107.445	3.83152
		1000	98.9838	106.098	98.9445						101.342	4.11865
		3000	95.2877	103.679	95.4902						98.1522	4.78718
		10000	106.286	102.748	98.2728						102.436	4.01565
		30000	70.3163	67.7649	67.8554						68.6455	1.44766
		100000	11.4489	12.8707	13.0657						12.4618	0.882549
		300000	-0.631044	-1.73677	2.7027						0.111631	2.31104
		1000000				0.076799	-0.818197	-0.591046			-0.444148	0.46523
			Viability in % of Control
	Compound	Concentration in	biological replicates							Concentration in µM	Mean	Standard deviation
			1	2	3	4	5	6
	CB-839	µM
		0.01				94.6043	96.6647	96.5992			95.956	1.17115
		0.03				88.6361	93.9008	87.0389			89.8586	3.59061
		0.1				87.402	87.8608	87.3755			87.5461	0.272888
		0.3				91.927	90.2295	86.1411			89.4325	2.97412
		1	83.9924	81.342	95.5631						86.9658	7.56249
		3	81.8024	87.6463	81.57						83.6729	3.44302
		6				47.1871	45.5744	49.3404			47.3673	1.88943
		10	32.5802	28.2337	18.7713						26.5284	7.0606
		30	15.0604	14.5745	14.6758						14.7702	0.256333
		100	8.17763	3.39887	4.55063						5.37571	2.49393
		300	8.07335	3.0168	3.52673						4.87229	2.78389
		450	9.22047	3.68543	2.50284						5.13625	3.58613
			Viability in % of Control
	Compound	Concentration in	biological replicates							Concentration in µM	Mean	Standard deviation
			1	2	3	4	5	6
	3Bromopyruvate	µM
		0.1	107.317	104.57	105.476						105.788	1.39979
		0.3	107.824	110.743	110.125						109.564	1.5382
		1	101.839	101.301	102.571						101.904	0.637453
		3	99.5055	98.5172	100.363						99.4619	0.923763
		10	107.012	107.596	108.382						107.663	0.687162
		30	91.6941	90.6491	79.7937						87.379	6.58978
		100	55.8838	55.0613	73.4021						61.4491	10.3598
		300	1.61045	2.6479	4.37246						2.87694	1.39518
		1000	9.92899	13.5421	12.2748						11.9153	1.83321
		3000	43.2031	48.7668	45.9762						45.9821	2.78185
			Viability in % of Control
	Compound	Concentration in	biological replicates							Concentration in µM	Mean	Standard deviation
			1	2	3	4	5	6
	Metformin	µM
		3	94.2532	90.2235	86.6589	104.757					93.9732	7.83014
		10	104.081	105.481	96.9795	100.594					101.784	3.80552
		30	104.672	107.486	99.25	103.543					103.738	3.42071
		100	103.786	98.2446	93.4705	93.5681					97.2672	4.88347
		300	97.6524	92.8391	91.5096	87.323					92.331	4.25561
		1000	100.165	93.5366	88.8262	85.328					91.9639	6.41895
		3000	78.8092	65.4625	64.9856	68.8479					69.5263	6.42299
		10000	63.5868	53.3436	51.8784	54.5362					55.8362	5.28011
		30000	59.5964	35.1216	41.1449	46.99					45.7132	10.4471
		100000	7.64815	-4.54823	-2.51135	9.08575					2.41858	6.94359
		300000					3.49657	12.26	6.26019		7.87829	6.19669
			Viability in % of Control
	Compound	Concentration in	biological replicates							Concentration in µM	Mean	Standard deviation
			1	2	3	4	5	6
	NHI-2	µM
		0.1	110.658	92.1416	97.1859						99.9952	9.5725
		0.3	109.55	97.2856	102.14						102.992	6.17618
		1	101.791	104.261	96.1538						100.735	4.15514
		3	103.638	99.2909	90.6839						97.8709	6.59271
		10	114.353	95.3675	100.592						103.437	9.80727
		30	64.5474	57.7029	60.3413						60.8639	3.45203
		100	20.5059	18.9485	37.6654	35.3912					28.1278	9.76516
		300	18.6585	13.9353		19.9971					17.5303	3.18448
			Viability in % of Control
	Compound	Concentration in	biological replicates							Concentration in µM	Mean	Standard deviation
			1	2	3	4	5	6
	Cisplatin	µM
		0.1	88.7921	89.1575	90.8844	105.277					93.5278	7.88587
		0.3	100.143	99.6148	101.439	105.627					101.706	2.72404
		1	92.5486	95.0036	97.8171						95.1231	2.6363
		3	93.0483	97.5623	88.1408						92.9171	4.71208
		10	81.4547	85.69	74.7429						80.6292	5.52003
		30	61.166	65.63	59.6703						62.1554	3.10061
		100	49.9722	56.1117	46.2724						50.7855	4.96983
		300	40.2776	45.1606	38.7361						41.3914	3.35397
		1000	9.49473	12.9213	8.77687						10.3976	2.21484
		3000					-2.18877	-2.57732	-0.427999		-2.38305	0.274745

## Sheet: HT-29 dose response data
	HT-29 dose-respond-curves: MCF-7-cells were seeded into a 96 well plate at a density of 1,5 x 104/well, incubated 24 hours to a confluence of 50%, then incubated with increasing concentrations of the 14 selected drugs for 48 hours. Then, viability was assessed using the MTT-Assay
											Viability in % of Control
			Viability in % of Control
	Compound	Concentration in	biological replicates							Concentration in µM	Mean	Standard deviation
			1	2	3	4	5	6
	Prima-1Met	µM
		0.1	88.4757	87.6635	84.9171					0.1	87.0188	1.86485
		0.3	91.9518	79.6994	83.1002					0.3	84.9171	6.32504
		1	89.791	83.291	89.1853					1	87.4224	3.59068
		3	90.6365	82.276	84.8882					3	85.9336	4.27715
		10	72.5984	75.405	77.1017					10	75.035	2.27429
		30	66.6797	73.7654	67.5559					30	69.3337	3.8629
		45	66.21	61.2727	59.7404					45	62.4077	3.38081
		60	53.9967	45.8911	50.2235					60	50.0371	4.05603
		90	24.1212	31.8368	31.9394					90	29.2991	4.48453
		150	1.19784	0.605114	0.158616					150	0.653856	0.521324
		200	-0.023487	-0.0195198	-0.0720981					200	-0.0383683	0.0292781
		300	-0.023487	0.136639	0.273973					300	0.129041	0.148875
			Viability in % of Control
	Compound	Concentration in	biological replicates							Concentration in µM	Mean	Standard deviation
			1	2	3	4	5	6
	Nutlin-3	µM
		0.003	104.796	102.89	89.3441					0.003	99.01	8.425
		0.01	90.5252	94.4695	95.8815					0.01	93.6254	2.77608
		0.3	94.0856	90.1196	107.126					0.3	97.1103	8.89739
		1	89.0246	98.0736	98.6707					1	95.2563	5.4051
		3	73.2823	86.9194	91.6104					3	83.9374	9.52096
		10	70.6341	86.5155	93.8767					10	83.6754	11.8787
		20	66.1027	78.2197	78.0998					20	74.1407	6.9614
		30	53.8326	44.2287	41.1419					30	46.401	6.61838
		40	13.3441	38.7914	19.002					40	23.7125	13.3616
		60	8.93041	5.6082	0.610155					60	5.04959	4.18816
		120	-4.48727	-5.45285	-2.35345					120	-4.09786	1.58597
		180	-4.66382	0.520429	-2.09196					180	-2.07845	2.59215
			Viability in % of Control
	Compound	Concentration in	biological replicates							Concentration in µM	Mean	Standard deviation
			1	2	3	4	5	6
	SJ172550	µM
		0.1	118.081	149.56	118.729						128.79	17.9904
		0.3	99.9934	113.073	101.259						104.775	7.21407
		1	85.0514	102.47	91.8515						93.1242	8.7785
		3	76.8727	94.5979	76.8131						82.7612	10.2509
		10	72.626	85.1057	61.8387						73.1902	11.6437
		30	32.4792	24.6797	8.21246						21.7905	12.3887
		100	12.4648	12.7334	0.661263						8.61983	6.89363
		200	-2.83112	-4.0747	-6.12201						-4.34261	1.66173
		400	-6.33069	-7.17703	-9.89761						-7.80178	1.86372
			Viability in % of Control
	Compound	Concentration in	biological replicates							Concentration in µM	Mean	Standard deviation
			1	2	3	4	5	6
	YM155	µM
		0.0025	110.26	110.662	101.35						107.424	5.26379
		0.005	103.42	108.021	97.8778						103.106	5.07885
		0.01	94.5535	111.672	95.4984						100.575	9.6223
		0.03	75.3853	86.5799	67.1383						76.3678	9.758
		0.09	31.8978	39.2698	54.791						41.9862	11.6858
		0.1	31.1379	37.8714	22.3151						30.4415	7.8015
		0.3	20.2449	27.3063	16.3344						21.2952	5.56083
		0.6	19.2316	25.0534	15.8199						20.035	4.66887
		1	4.02968	3.99361	6.18433						4.73587	1.25453
		1	4.59278	5.0258	6.63464						5.41774	1.07588
		2	2.7979	3.1826	5.40378						3.79476	1.40667
		3	2.02364	2.44532	3.90273						2.79056	0.985973
			Viability in % of Control
	Compound	Concentration in	biological replicates							Concentration in µM	Mean	Standard deviation
			1	2	3	4	5	6
	6-Shogaol	µM
		1	95.837	90.1906	96.6613						94.2296	3.52209
		3	93.9189	94.5551	97.5218						95.3319	1.92297
		10	83.0645	105.903	83.8687						90.9453	12.9597
		30	53.2912	50.0377	34.5055						45.9448	10.0394
		60	1.30776	3.10229	4.73268						3.04758	1.71311
		100	-0.283348	0.920072	1.03258						0.556436	0.729447
		300	-1.1116	0.259507	0.831804						-0.00676149	0.998686
			Viability in % of Control
	Compound	Concentration in	biological replicates							Concentration in µM	Mean	Standard deviation
			1	2	3	4	5	6
	Pictilisib	µM
		0.01	98.542	102.634	101.305						100.827	2.08749
		0.03	99.8827	91.643	70.2419						87.2559	15.2997
		1	88.4532	51.696	67.1229						69.0907	18.4574
		3	46.6231	43.5096	40.802						43.6449	2.91289
		10	37.7744	32.1774	23.5519						31.1679	7.16481
		30	32.3446	27.8567	22.4061						27.5358	4.97699
		100	38.8135	46.39	43.3164						42.8399	3.81066
			Viability in % of Control
	Compound	Concentration in	biological replicates							Concentration in µM	Mean	Standard deviation
			1	2	3	4	5	6
	InoC2PAF	µM
		0.1	133.272	118.816	130.567						127.552	7.68503
		0.3	118.907	110.142	117.75						115.599	4.76178
		1	115.056	107.794	112.133						111.661	3.65383
		3	109.527	107.029	114.725						110.427	3.92638
		10	33.8517	40.796	43.7264						39.458	5.07151
		30	14.6489	15.4356	18.2358						16.1068	1.8853
		100	1.12304	1.09708	0.882088						1.03407	0.132258
		150	0.876219	0.841944	0.666067						0.794743	0.112747
			Viability in % of Control
	Compound	Concentration in	biological replicates							Concentration in µM	Mean	Standard deviation
			1	2	3	4	5	6
	PX-478	µM
		1	103.654	105.461	98.3023						102.472	3.72289
		3	97.5523	96.108	99.5007						97.7203	1.70257
		6	96.3462	97.9912	96.9707						97.1027	0.830402
		12	92.3022	93.4087	105.36						97.0235	7.24039
		18	99.2551	96.4218	108.555						101.411	6.34745
		30	88.8258	85.6246	92.3768						88.9424	3.37762
		60	71.5147	73.3836	79.6605						74.8529	4.26702
		100	46.6832	47.897	33.9214						42.8339	7.74225
		300	25.1153	27.5581	28.7284						27.1339	1.8435
		600	31.7134	32.9567	23.9348						29.5349	4.88958
		1000	-0.123178	-1.35168	0.030021						-0.481613	0.757386
		2000	1.07341	2.7771	3.45242						2.43431	1.22599
			Viability in % of Control
	Compound	Concentration in	biological replicates							Concentration in µM	Mean	Standard deviation
			1	2	3	4	5	6
	Dichloroacetate	µM
		30	89.0745	82.5888	79.4521						83.7051	4.90741
		100	88.8107	88.3162	93.7851						90.304	3.02488
		300	106.485	103.131	97.5054						102.374	4.5374
		5000	98.2194	102.978	84.7873						95.3283	9.43378
		15000	76.8521	73.1959	70.6273						73.5584	3.1282
		30000	55.133	51.6609	45.9409						50.9116	4.64165
		45000	39.3053	36.4643	30.3965						35.3887	4.55075
		60000	32.095	30.6606	25.0901						29.2819	3.70034
		90000	15.6518	14.2421	5.19106						11.695	5.67649
		300000	0.439657	0.114548	-3.57606						-1.00729	2.23056
		400000	1.31897	1.33639	-3.34535						-0.229997	2.69799
		500000	2.37415	2.10004	-2.53785						0.645445	2.76022
			Viability in % of Control
	Compound	Concentration in	biological replicates							Concentration in µM	Mean	Standard deviation
			1	2	3	4	5	6
	CB-839	µM
		0.1	84.8884	87.8188	82.5471						85.0848	2.64129
		1	71.1357	82.1768	79.6882						77.6669	5.79141
		3	38.6565	49.4923	55.8369						47.9952	8.68749
		10	23.8953	23.2557	22.5921						23.2477	0.651647
		30	15.1165	14.501	14.2604						14.626	0.441504
		100	8.99655	9.08134	9.65897						9.24562	0.360477
		300	7.57544	6.69115	4.94861						6.40506	1.33658
			Viability in % of Control
	Compound	Concentration in	biological replicates							Concentration in µM	Mean	Standard deviation
			1	2	3	4	5	6
	3Bromopyruvate	µM
		0.003	124.463	108.617	102.843						111.974	11.1945
		0.01	101.813	99.1354	97.1875						99.3787	2.32236
		0.3	100.697	99.7317	89.1863						96.5385	6.38539
		1	96.7364	93.1723	85.3963						91.7683	5.79895
		3	93.4449	91.4431	85.0353						89.9744	4.39293
		10	82.4547	78.3244	75.2895						78.6895	3.59651
		30	-0.27894	0.92427	2.3763						1.00721	1.32956
		100	-1.47452	-1.7788	-1.89744						-1.71692	0.218145
		300	-1.51445	-1.59527	-1.68804						-1.59926	0.0868635
		1000	-0.715756	-0.0811754	-0.766707						-0.521213	0.381934
			Viability in % of Control
	Compound	Concentration in	biological replicates							Concentration in µM	Mean	Standard deviation
			1	2	3	4	5	6
	Metformin	µM
		100	84.6536	89.8291	94.17						89.5509	4.76432
		300	76.095	89.2901	87.006						84.1303	7.05188
		1000	70.1593	75.4672	73.0669						72.8978	2.65801
		3000	43.828	54.4442	50.3429						49.5384	5.35365
		10000	46.0021	55.0603	54.2653						51.7759	5.016
		30000	68.1922	82.3209	76.503						75.672	7.1009
		100000	65.2924	64.1652	59.3253						62.9277	3.17025
			Viability in % of Control
	Compound	Concentration in	biological replicates							Concentration in µM	Mean	Standard deviation
			1	2	3	4	5	6
	NHI-2	µM
		1	110.575	103.164	91.1885						101.643	9.78232
		3	91.3116	83.1207	89.5652						87.9992	4.31416
		10	93.0121	77.6846	75.0643						81.9203	9.69471
		30	59.7268	33.8314	42.1394						45.2325	13.2219
		60	6.95535	6.71161	0.963125						4.8767	3.39144
		100	5.03183	4.91983	0.53026						3.49397	2.56726
			Viability in % of Control
	Compound	Concentration in	biological replicates							Concentration in µM	Mean	Standard deviation
			1	2	3	4	5	6
	Cisplatin	µM
		1	107.577	105.727	97.005						103.436	5.64614
		3	98.8552	99.479	88.3859						95.5734	6.23232
		10	93.8944	95.2163	87.9104						92.3404	3.89299
		30	87.8978	96.0338	90.407						91.4462	4.16634
		100	87.6253	92.355	80.4207						86.8003	6.0098
		300	75.5776	76.7057	95.2218						82.5017	11.0303
		600	23.6046	23.7314	21.5129						22.9496	1.24588
		1000	20.0822	16.9699	15.6882						17.5801	2.25968
		3000	7.0533	6.28397	5.04801						6.12843	1.01165

## Sheet: MDA-MB-231 dose response data
	MDA-MB-231 dose-respond-curves: MCF-7-cells were seeded into a 96 well plate at a density of 1,5 x 104/well, incubated 24 hours to a confluence of 50%, then incubated with increasing concentrations of the 14 selected drugs for 48 hours. Then, viability was assessed using the MTT-Assay
											Viability in % of Control
			Viability in % of Control
	Compound	Concentration in	biological replicates							Concentration in µM	Mean	Standard deviation
			1	2	3	4	5	6
	Prima-1Met	µM
		0.03	108.941	101.953	103.043						104.646	3.75985
		0.1	103.396	100.065	100.884						101.449	1.73579
		1	103.119	102.864	99.4454						101.809	2.05133
		3	100.485	99.284	99.6852						99.8181	0.611526
		10	99.7228	97.0709	95.3083						97.3673	2.22209
		30	96.3265	94.4672	96.9272						95.907	1.28251
		45	106.411	87.1048	92.1501						95.2219	10.0128
		60	54.3983	85.2065	88.7573						76.1207	18.8958
		100	0.883729	-3.30014	28.8155						8.79971	17.46
		200	-11.3608	-10.4929	-12.826						-11.5599	1.17921
		300	-7.57234	-4.14633	-3.3816						-5.03342	2.23177
			Viability in % of Control
	Compound	Concentration in	biological replicates							Concentration in µM	Mean	Standard deviation
			1	2	3	4	5	6
	Nutlin-3	µM
		0.3	99.8897	97.5098	100.247						99.2156	1.48807
		1	94.4291	97.6671	105.856						99.3173	5.8893
		10	100.662	100.813	105.306						102.26	2.63876
		30	110.425	112.136	113.608						112.056	1.59327
		33	76.7356	80.3626	72.9244						76.6742	3.71948
		40	62.9985	55.5541	22.2326						46.9284	21.7087
		45	2.75516	20.0677	23.1196						15.3141	10.9829
		60	-5.97817	-1.21721	-0.923344						-2.70624	2.83738
			Viability in % of Control
	Compound	Concentration in	biological replicates							Concentration in µM	Mean	Standard deviation
			1	2	3	4	5	6
	SJ172550	µM
		0.3	99.5304	98.861	102.158						100.183	1.74284
		1	95.1056	103.636	105.569						101.437	5.56752
		10	85.3598	94.5691	95.6667						91.8652	5.66054
		30	77.7984	86.7901	65.6849						76.7578	10.591
		200	49.0651	58.3026	33.3926						46.9201	12.5928
		400	44.7523	55.9421	38.1787						46.291	8.98113
			Viability in % of Control
	Compound	Concentration in	biological replicates							Concentration in µM	Mean	Standard deviation
			1	2	3	4	5	6
	YM155	µM
		0.001	97.2236	92.9483	97.732						95.968	2.62747
		0.003	104.169	108.939	106.326						106.478	2.38892
		0.01	59.5635	60.6013	58.9937						59.7195	0.815048
		0.03	46.7535	46.2494	46.4807						46.4945	0.252359
		0.1	23.9375	20.416	21.5589						21.9708	1.79656
		0.3	14.4263	14.344	13.634						14.1348	0.435632
		2	14.3163	13.0192	13.3212						13.5522	0.678734
		3	2.88727	2.39347	5.90194						3.72756	1.89918
			Viability in % of Control
	Compound	Concentration in	biological replicates							Concentration in µM	Mean	Standard deviation
			1	2	3	4	5	6
	6-Shogaol	µM
		10	99.3677	97.5476	97.6381						98.1845	1.02572
		30	94.3097	96.7804	97.1605						96.0835	1.54785
		100	83.0942	86.9708	93.286						87.7837	5.14429
		300	88.3171	86.5872	95.6744						90.1929	4.82525
		600	2.44104	38.745	50.0827						30.4229	24.8872
		900	-6.78021	-6.81777	-1.66465						-5.08754	2.96437
		1000	-3.66155	-0.219208	-5.32794						-3.06957	2.60531
			Viability in % of Control
	Compound	Concentration in	biological replicates							Concentration in µM	Mean	Standard deviation
			1	2	3	4	5	6
	Pictilisib	µM
		0.1	107.092	112.702	96.987						105.594	7.96405
		0.3	103.227	107.659	90.8256						100.571	8.7256
		1	89.8406	95.5348	86.8647						90.7467	4.40549
		3	87.6002	90.2236	89.7804						89.2014	1.40427
		10	84.0715	89.2579	89.0652						87.4649	2.94031
		30	79.6467	82.3372	79.493						80.4923	1.59958
			Viability in % of Control
	Compound	Concentration in	biological replicates							Concentration in µM	Mean	Standard deviation
			1	2	3	4	5	6
	InoC2PAF	µM
		0.3	109.38	107.397	104.856						107.211	2.26737
		3	92.4668	101.244	100.466						98.0587	4.85837
		10	97.7843	108.706	109.18						105.224	6.44691
		30	125.923	125.529	132.398						127.95	3.85694
		60	94.387	112.83	113.571						106.929	10.8682
		100	-15.288	-2.50704	-3.57903						-7.1247	7.08994
		150	-23.7814	-10.4274	-11.9611						-15.39	7.30751
			Viability in % of Control
	Compound	Concentration in	biological replicates							Concentration in µM	Mean	Standard deviation
			1	2	3	4	5	6
	PX-478	µM
		0.1	121.176	93.2425							107.209	19.7523
		0.3	117.386	97.0708							107.228	14.3648
		1	118.693	102.175							110.434	11.6797
		3	103.66	115.4							109.53	8.30151
		6	104.183	110.644							107.413	4.56851
		12	101.569	93.4745							97.5216	5.72343
		18	106.013	95.9107							100.962	7.14347
		30	98.4314	84.8898							91.6606	9.57534
		60	95.1634	89.8782							92.5208	3.73721
		100	76.4706	78.9733							77.722	1.7697
		1000	16.732	18.6485							17.6903	1.35515
		2000	20.2614	26.1891							23.2253	4.19149
			Viability in % of Control
	Compound	Concentration in	biological replicates							Concentration in µM	Mean	Standard deviation
			1	2	3	4	5	6
	Dichloroacetate	µM
		30	100.47	100.325	99.7452						100.18	0.383673
		100	102.149	102.734	99.985						101.623	1.44809
		10000	94.2911	92.5145	97.227						94.6775	2.37989
		30000	73.2689	74.4191	78.7601						75.4827	2.896
		100000	16.8514	-1.34739	24.4386						13.3142	13.2519
		300000	-0.409698	-0.631387	-0.503642						-0.514909	0.111273
			Viability in % of Control
	Compound	Concentration in	biological replicates							Concentration in µM	Mean	Standard deviation
			1	2	3	4	5	6
	CB-839	µM
		0.1	100.665	102.774	92.9479						98.7957	5.17299
		1	95.0852	96.3191	92.2215						94.5419	2.10211
		3	81.5896	82.1759	78.7228						80.8294	1.84782
		10	57.3236	60.7797	57.0521						58.3851	2.0782
		30	25.8556	43.7353	23.5775						31.0561	11.0394
		100	1.33009	19.0752	7.83898						9.41477	8.97692
		200	-0.369276	5.02062	6.26663						3.63932	3.52701
		300	4.43131	28.7818	24.2283						19.1472	12.9461
			Viability in % of Control
	Compound	Concentration in	biological replicates							Concentration in µM	Mean	Standard deviation
			1	2	3	4	5	6
	3Bromopyruvate	µM
		3	89.5896	93.2956	88.4132						90.4328	2.54805
		10	88.918	93.6861	87.7537						90.1193	3.14337
		30	86.4329	90.9523	80.6188						86.0013	5.18027
		100	40.2243	91.473	79.5395						70.4123	26.8158
		300	84.4852	82.0803	73.5078						80.0244	5.77024
		1000	9.20142	7.71334	9.77306						8.89594	1.0633
		1000	-10.6999	-8.26733	-3.97818						-7.64847	3.40332
		2000	-9.9729	-7.54729	-2.78073						-6.76698	3.65903
		3000	-5.01619	-1.68881	0.745077						-1.98664	2.89216
			Viability in % of Control
	Compound	Concentration in	biological replicates							Concentration in µM	Mean	Standard deviation
			1	2	3	4	5	6
	Metformin	µM
		100	101.054	100.091	73.9407						91.6952	15.3834
		300	95.4745	94.1432	64.6186						84.7454	17.443
		3000	79.8378	74.1251	49.546						67.8363	16.0953
		10000	77.2425	69.6283	53.4201						66.7636	12.1668
		30000	67.1857	72.6745	59.776						66.5454	6.47304
		100000	38.3779	55.9927	15.224						36.5316	20.447
			Viability in % of Control
	Compound	Concentration in	biological replicates							Concentration in µM	Mean	Standard deviation
			1	2	3	4	5	6
	NHI-2	µM
		8	87.8167	87.8167	92.7934						89.4756	2.87331
		12	89.1105	89.1105	66.6786						81.6332	12.9511
		20	88.4636	88.4636	39.9215						72.2829	28.0258
		40	13.4232	13.4232	41.848						22.8981	16.4111
			Viability in % of Control
	Compound	Concentration in	biological replicates							Concentration in µM	Mean	Standard deviation
			1	2	3	4	5	6
	Cisplatin	µM
		1	107.388	105.346	84.1549						98.9629	12.8647
		3	99.0692	98.9987	82.4375						93.5018	9.58206
		10	107.388	89.424	82.7595						93.1905	12.739
		30	94.9098	80.6024	81.5787						85.697	7.99346
		100	74.2389	84.5829	69.1272						75.983	7.87407
		1000	32.3929	50.3724	35.7444						39.5032	9.56099
		3000	4.15939	10.8904	3.32755						6.12579	4.14721

## Sheet: MDIS (Screening trial)
	MDIS (minimalistic drug interaction screening) HT-29 and MCF-7 cells were seeded into a 96 well plate at a density of 1.5 (HT-29) or 0.5 x 104/well (MCF-7) and incubated 24 hours to a confluence of 50%. Then, cells were incubated with 14 single compounds and the respective 91 combinations at a concentration about EC25 for 48 hours. Viability was assessed using the MTT-Assay and the CSP (conjectur…
			PRI	NUT	MDM	YM	6-SH	PIC	INO	PX4	DCA	CB8	3BP	MET	NHI	CIS
	Prima-1met	MCF-7		10.4957	0.796576	19.0505	-1.04602	-3.62008	-3.36692	0.161843	-3.28109	-17.2904	5.14512	10.4528	10.6634	-3.6704
		HT-29		12.012	10.1371	3.26562	12.4421	2.52165	-0.240935	21.2241	3.08816	0.884704	7.58269	10.2968	14.3315	5.15386
			PRI	NUT	MDM	YM	6-SH	PIC	INO	PX4	DCA	CB8	3BP	MET	NHI	CIS
	Nutlin-3	MCF-7	10.4957		5.739	16.8926	7.2142	7.17579	2.4971	20.0883	15.3418	-12.8877	11.5141	11.4305	10.6881	17.2033
		HT-29	12.012		6.04524	19.6153	1.899	5.44458	-20.4638	10.7518	3.39942	1.47753	6.34546	-5.42072	3.84836	1.00466
			PRI	NUT	MDM	YM	6-SH	PIC	INO	PX4	DCA	CB8	3BP	MET	NHI	CIS
	MDMX	MCF-7	0.796576	5.739		8.28495	-5.03812	-0.380538	-17.9984	-1.28199	5.67107	-15.3398	-12.411	1.41343	-0.635226	-11.4417
		HT-29	10.1371	6.04524		-3.12419	1.16286	4.0894	-12.324	9.30305	-4.83657	3.28427	0.869721	4.05606	11.7824	8.40003
			PRI	NUT	MDM	YM	6-SH	PIC	INO	PX4	DCA	CB8	3BP	MET	NHI	CIS
	YM-155	MCF-7	19.0505	16.8926	8.28495		6.74528	9.25884	8.12743	13.7556	12.2566	16.7194	13.4456	7.17274	17.1576	-5.3491
		HT-29	3.26562	19.6153	-3.12419			6.01086	-9.78707	0.760567	-11.5317	-14.4384	-12.055	-15.8356	-15.3497	-10.0109
			PRI	NUT	MDM	YM	6-SH	PIC	INO	PX4	DCA	CB8	3BP	MET	NHI	CIS
	6-Shogaol	MCF-7	-1.04602	7.2142	-5.03812	6.74528		-4.73292	-20.2147	0.956175	-0.901605	6.40078	8.84684	-3.34167	5.35385	-11.1608
		HT-29	12.4421	1.899	1.16286	-2.01909		-8.80631	-15.9402	18.3392	13.2452	7.15628	-3.78473	-2.2704	13.5021	4.37811
			PRI	NUT	MDM	YM	6-SH	PIC	INO	PX4	DCA	CB8	3BP	MET	NHI	CIS
	Pictilisib	MCF-7	-3.62008	7.17579	-0.380538	9.25884	-4.73292		-5.99445	-8.46532	7.39721	-22.8959	1.94338	4.95741	-3.20238	4.06295
		HT-29	2.52165	5.44458	4.0894	6.01086	-8.80631		-31.6468	3.00985	-2.49571	7.04975	-14.2595	-23.9525	7.16633	-2.39564
			PRI	NUT	MDM	YM	6-SH	PIC	INO	PX4	DCA	CB8	3BP	MET	NHI	CIS
	Ino	MCF-7	-3.36692	2.4971	-17.9984	8.12743	-20.2147	-5.99445		-2.24549	19.0323	-8.93526	5.09189	10.7848	-15.8139	-5.64516
		HT-29	-0.240935	-20.4638	-12.324	-9.78707	-15.9402	-31.6468		8.0026	-8.29494	-30.0837	-16.1289	-3.76828	-19.008	-3.74388
			PRI	NUT	MDM	YM	6-SH	PIC	INO	PX4	DCA	CB8	3BP	MET	NHI	CIS
	PX-478	MCF-7	0.161843	20.0883	-1.28199	13.7556	0.956175	-8.46532	-2.24549		10.7641	-12.2081	2.87348	9.57056	2.80667	-4.41529
		HT-29	21.2241	10.7518	9.30305	0.760567	18.3392	3.00985	8.0026		62.3619	16.0201	5.77236	11.2082	16.9917	13.5463
			PRI	NUT	MDM	YM	6-SH	PIC	INO	PX4	DCA	CB8	3BP	MET	NHI	CIS
	DCA	MCF-7	-3.28109	15.3418	5.67107	12.2566	-0.901605	7.39721	19.0323	10.7641		9.17266	3.7103	22.7962	43.446	-8.88567
		HT-29	3.08816	3.39942	-4.83657	-11.5317	13.2452	-2.49571	-8.29494	62.3619		2.07992	15.5178	20.9362	1.5746	-2.04947
			PRI	NUT	MDM	YM	6-SH	PIC	INO	PX4	DCA	CB8	3BP	MET	NHI	CIS
	CB-839	MCF-7	-17.2904	-12.8877	-15.3398	16.7194	6.40078	-22.8959	-8.93526	-12.2081	9.17266		-7.01146	-1.58961	10.4689	-2.299
		HT-29	0.884704	1.47753	3.28427	-14.4384	7.15628	7.04975	-30.0837	16.0201	2.07992		-2.27881	2.63671	-4.19342	-5.63134
			PRI	NUT	MDM	YM	6-SH	PIC	INO	PX4	DCA	CB8	3BP	MET	NHI	CIS
	3-Bromopyruvate	MCF-7	5.14512	11.5141	-12.411	13.4456	8.84684	1.94338	5.09189	2.87348	3.7103	-7.01146		11.5182	9.63561	11.1391
		HT-29	7.58269	6.34546	0.869721	-12.055	-3.78473	-14.2595	-16.1289	5.77236	15.5178	-2.27881		9.12075	-2.49129	3.26513
			PRI	NUT	MDM	YM	6-SH	PIC	INO	PX4	DCA	CB8	3BP	MET	NHI	CIS
	Metformin	MCF-7	10.4528	11.4305	1.41343	7.17274	-3.34167	4.95741	10.7848	9.57056	22.7962	-1.58961	11.5182		18.3126	-4.49234
		HT-29	10.2968	-5.42072	4.05606	-15.8356	-2.2704	-23.9525	-3.76828	11.2082	20.9362	2.63671	9.12075		0.974869	2.57071
			PRI	NUT	MDM	YM	6-SH	PIC	INO	PX4	DCA	CB8	3BP	MET	NHI	CIS
	NHI-2	MCF-7	10.6634	10.6881	-0.635226	17.1576	5.35385	-3.20238	-15.8139	2.80667	43.446	10.4689	9.63561	18.3126		-7.65907
		HT-29	14.3315	3.84836	11.7824	-15.3497	13.5021	7.16633	-19.008	16.9917	1.5746	-4.19342	-2.49129	0.974869		-0.895349
			PRI	NUT	MDM	YM	6-SH	PIC	INO	PX4	DCA	CB8	3BP	MET	NHI	CIS
	Cisplatin	MCF-7	-3.6704	17.2033	-11.4417	-5.3491	-11.1608	4.06295	-5.64516	-4.41529	-8.88567	-2.299	11.1391	-4.49234	-7.65907
		HT-29	5.15386	1.00466	8.40003	-10.0109	4.37811	-2.39564	-3.74388	13.5463	-2.04947	-5.63134	3.26513	2.57071	-0.895349
			PRI	NUT	MDM	YM	6-SH	PIC	INO	PX4	DCA	CB8	3BP	MET	NHI	CIS
